# Supplementary material for: Pharmacogenomics of in vitro response of the NCI-60 cancer cell line panel to Indian natural products
Source: BMC Cancer. 2022 May 7;22:512. doi: 10.1186/s12885-022-09580-7 (PMC9077913; doi:10.1186/s12885-022-09580-7)
Supplement: Supplementary file 11 — Additional file 11. Supplementary Table 5: Concordance between the clustering of Indian natural products and reference compounds based on logGI50, logLC50, and TGI values [file 12885_2022_9580_MOESM11_ESM.xlsx]

## Sheet: Sheet1
Supplementary Table 5: Concordance between the clustering of Indian Natural Products and reference compounds based on logGI50, logLC50, and TGI values
NSC	Compound Name	Type (Ayurveda/ Reference)	Plant Name/Reference Product Mechanism	logGI50 Dendrogram Subtree	Same subtree based on logLC50 vs logGI50	Same subtree based on TGI vs logGI50
15384	Ricinus communis	Ayurveda	Ricinus communis (Castor)	Not included in clustering	Not included in clustering	Not included in clustering
58514	Chromomycin A3	Reference	antitumor antibiotics	Subtree 1	Yes	Yes
332598	Rhizoxin	Reference	antitumor antibiotics	Subtree 1	Yes	Yes
143925	Pekilocerin A	Ayurveda	Calotropis (Madar)	Subtree 1	Yes	Yes
106399	Cucurbitacin E	Ayurveda	Cucurbitae family	Subtree 1	Yes	Yes
112167	Elatericin B	Ayurveda	Cucurbitae family	Subtree 1	Yes	Yes
337766	Bisantrene hydrochloride	Reference	antitumor antibiotic	Subtree 1	Yes	Yes
49842	Vinblastine sulfate	Reference	mitotic inhibitor	Subtree 1	Yes	Yes
141537	Anguidine	Reference	not defined	Subtree 1	Yes	Yes
165563	Bruceantin	Reference	antitumor antibiotic	Subtree 1	Yes	Yes
325319	Didemnin B	Reference	Protein synthesis inhibitor	Subtree 1	Yes	Yes
328426	Phyllanthoside	Ayurveda	Phyllanthus genus	Subtree 1	Yes	Yes
3053	Actinomycin D	Reference	antitumor antibiotic	Subtree 1	Yes	Yes
19912	Cryptopleurine	Ayurveda	Tylophora Alkaloids	Subtree 1	Yes	Yes
94743	Cucurbitacin A	Ayurveda	Cucurbitae family	Subtree 1	Yes	No
332596	Rhizoxin	Reference	antitumor antibiotics	Subtree 1	No	Yes
49451	Curcubitacin B	Ayurveda	Cucurbitae family	Subtree 1	No	Yes
153858	Maytansine	Reference	mitotic inhibitor	Subtree 1	No	Yes
342443	S3'-desacetyl-Phyllanthoside	Ayurveda	Phyllanthus genus	Subtree 1	No	Yes
76387	Tylophorin	Ayurveda	Tylophora Indica	Subtree 1	No	Yes
717335	Tylophorin	Ayurveda	Tylophora Indica	Subtree 1	No	Yes
740	Methotrexate	Reference	antimetabolite	Subtree 1	No	No
144153	Datiscoside	Ayurveda	Cordia dichotoma (Indian Cherry)	Subtree 1	No	No
308606	Cucurbitacin D	Ayurveda	Cucurbitae family	Subtree 1	No	No
521777	Elatericin B	Ayurveda	Cucurbitae family	Subtree 1	No	No
352122	Trimetrexate	Reference	antimetabolite	Subtree 1	No	No
139105	Soluble Baker's Antifol	Reference	antimetabolite	Subtree 1	No	No
123127	Doxorubicin (Adriamycin)	Reference	antitumor antibiotic	Subtree 1	No	No
67574	Vincristine sulfate	Reference	mitotic inhibitor	Subtree 1	No	No
90636	Vinleurosine Sulfate	Reference	mitotic inhibitor	Subtree 1	No	No
125973	Paclitaxel (Taxol)	Reference	mitotic inhibitor	Subtree 1	No	No
375575	Cyclopentenylcytosine	Reference	antimetabolite	Subtree 1	No	No
156236	Achillin	Ayurveda	Achillea odorata (Yarrow)	Subtree 2	Yes	Yes
710351	Achilleol A	Ayurveda	Achillea odorata (Yarrow)	Subtree 2	Yes	Yes
26428	Esculetin	Ayurveda	Aesculus Hippocastanum (Horse Chestnut)	Subtree 2	Yes	Yes
750	Busulfan	Reference	alkylator	Subtree 2	Yes	Yes
344007	Piperazine alkylator	Reference	alkylator	Subtree 2	Yes	Yes
353451	Mitozolamide	Reference	alkylator	Subtree 2	Yes	Yes
409962	BCNU	Reference	alkylator	Subtree 2	Yes	Yes
227189	Aloin	Ayurveda	Aloe (Kumariasava)	Subtree 2	Yes	Yes
5605	Benzalacetone	Ayurveda	Alpinia Galanga (Asian Ginger)	Subtree 2	Yes	Yes
731917	Calendulaglycoside B	Ayurveda	Calendelia officinalis (pot marigold)	Subtree 2	Yes	Yes
62794	Beta carotene	Ayurveda	Daucas carota (Carrot)	Subtree 2	Yes	Yes
2819	Cianidol	Ayurveda	Catechin (Bergenia ciliate)	Subtree 2	Yes	Yes
643032	M-Phenoxy-alpha-phenylcinnamonitrile	Ayurveda	Cinnamonum (Cinnamon)	Subtree 2	Yes	Yes
643033	P-Acetoxy-alpha-diethylphosphono-cinnamonitrile	Ayurveda	Cinnamonum (Cinnamon)	Subtree 2	Yes	Yes
643160	3-Bromo-4-dimethylamino-alpha-benzoyl cinnamonitrite	Ayurveda	Cinnamonum (Cinnamon)	Subtree 2	Yes	Yes
643167	3,4-Methylenedioxy-alpha-benzoyl cinnamonitrile	Ayurveda	Cinnamonum (Cinnamon)	Subtree 2	Yes	Yes
643181	3,4,5-Trimethoxy-alpha-benzoyl cinnamonitrile	Ayurveda	Cinnamonum (Cinnamon)	Subtree 2	Yes	Yes
643183	3-Methoxy-4-hydroxy-alpha-benzoylcinnamonitrile	Ayurveda	Cinnamonum (Cinnamon)	Subtree 2	Yes	Yes
643185	3,5-Dimethoxy-alpha-phenylcinnamonitrile	Ayurveda	Cinnamonum (Cinnamon)	Subtree 2	Yes	Yes
643190	3-Methoxy-4-benzyloxy-alpha-benzoylcinnamonitrile	Ayurveda	Cinnamonum (Cinnamon)	Subtree 2	Yes	Yes
643764	O-Methoxy-alpha-benzoylcinnamonitrile	Ayurveda	Cinnamonum (Cinnamon)	Subtree 2	Yes	Yes
643772	O-Fluoro-alpha-benzoyl cinnamonitrile	Ayurveda	Cinnamonum (Cinnamon)	Subtree 2	Yes	Yes
184734	Cucurbitacin I	Ayurveda	Cucurbitae family	Subtree 2	Yes	Yes
682343	Curcumenol	Ayurveda	Curcuma zedoaria (White turmeric)	Subtree 2	Yes	Yes
327430	Resveratrol	Ayurveda	Darakchasava (vinis vinifera)	Subtree 2	Yes	Yes
285115	DQ1	Ayurveda	Datura	Subtree 2	Yes	Yes
90487	Lupeol	Ayurveda	Hemidesmus indicus (Indian Sarsaparilla)	Subtree 2	Yes	Yes
57197	Caffeic Acid	Ayurveda	Honey, coffee	Subtree 2	Yes	Yes
253272	Caracemide	Reference	ribonucleotide reductase inhibitor	Subtree 2	Yes	Yes
291643	Pyrimidine-5-glycodialdehyde	Reference	ribonucleotide reductase inhibitor	Subtree 2	Yes	Yes
218321	2'-deoxycoformycin	Reference	antimetabolite	Subtree 2	Yes	Yes
37364	O6-methylguanine	Reference	antimetabolite	Subtree 2	Yes	Yes
322921	Pibenzimol hydrochloride	Reference	topoisomerase inihibitor	Subtree 2	Yes	Yes
73754	Fluorodopan	Reference	alkylator	Subtree 2	Yes	Yes
303861	L-cysteine analogue	Reference	inhibitory amino acid analog	Subtree 2	Yes	Yes
844	Nesol	Ayurveda	Limonene (Citrus)	Subtree 2	Yes	Yes
368675	Azadirachtin	Ayurveda	Azadiractha indica (Neem)	Subtree 2	Yes	Yes
293015	Flavone acetic acid ester	Reference	not defined	Subtree 2	Yes	Yes
343513	Dihydrolenperone	Reference	not defined	Subtree 2	Yes	Yes
407300	Crocetin	Ayurveda	Oils, saffron	Subtree 2	Yes	Yes
178886	Paeony root	Ayurveda	Paeonia officinalis (Peony)	Subtree 2	Yes	Yes
619043	Phyllanthin	Ayurveda	Phyllanthus genus	Subtree 2	Yes	Yes
619044	Hypophyllanthin	Ayurveda	Phyllanthus genus	Subtree 2	Yes	Yes
9219	Quertine	Ayurveda	Phyllanthus genus	Subtree 2	Yes	Yes
7212	Alizarin	Ayurveda	Rubia cordifolia (Red madder)	Subtree 2	Yes	Yes
8096	Harzol	Ayurveda	Saraca asoca (Ashoka)	Subtree 2	Yes	Yes
284356	Mitindomide	Reference	topoisomerase inihibitor	Subtree 2	Yes	Yes
22842	Cumostrol	Ayurveda	Trifolium pratense (Red Clover)	Subtree 2	Yes	Yes
407290	Myricitin	Reference	not defined	Subtree 2	Yes	Yes
118994	Diglycoaldehyde	Reference	antimetabolite	Subtree 2	No	No
139490	Emofolin sodium	Reference	antimetabolite	Subtree 2	No	No
224131	PALA	Reference	antimetabolite	Subtree 2	No	No
32065	Hydroxyurea	Reference	ribonucleotide reductase inhibitor	Subtree 2	No	No
51143	IMPY	Reference	ribonucleotide reductase inhibitor	Subtree 2	No	No
126849	3-deazauridine	Reference	antimetabolite	Subtree 2	No	No
150014	Hydrazine sulfate	Reference	not defined	Subtree 2	No	No
330500	Macbecin II	Reference	antitumor antibiotics	Subtree 3	Yes	Yes
309909	Nimbolide	Ayurveda	Azadirachta indica (Neem)	Subtree 3	Yes	Yes
87868	Phenethyl mustard oil	Ayurveda	Brasicaceae and Fabaceae (Watercress)	Subtree 3	Yes	Yes
708791	Bulbophyllanthrone	Ayurveda	Bulbophyllum odaratissimum (Orchid)	Subtree 3	Yes	Yes
731921	Calendulaglycoside D2	Ayurveda	Calendelia officinalis (Pot marigold)	Subtree 3	Yes	Yes
731922	Calendulaglycoside D-6'-O-methyl ester	Ayurveda	Calendelia officinalis (Pot marigold)	Subtree 3	Yes	Yes
26727	Cycvalon	Ayurveda	Cinnamonum (Cinnamon)	Subtree 3	Yes	Yes
742019	Ethoxycurcumin tribenzimidazolmethylcarbonte	Ayurveda	Curcuma genus (Turmeric)	Subtree 3	Yes	Yes
742020	Ethoxycurcumin trithiadiazolaminomethylcarbonte	Ayurveda	Curcuma genus (Turmeric)	Subtree 3	Yes	Yes
742022	Curcumin tri trithiadiazolaminoethylcarbonate	Ayurveda	Curcuma genus (Turmeric)	Subtree 3	Yes	Yes
752571	Curcumin-difluorinated (CDF)	Ayurveda	Curcuma genus (Turmeric)	Subtree 3	Yes	Yes
180973	Tamoxifen	Reference	Estrogen receptor binder	Subtree 3	Yes	Yes
236613	Plumbagin	Ayurveda	Plumbago zeylanica (Chitrak)	Subtree 3	Yes	Yes
77037	D-tetrandrine	Reference	not defined	Subtree 3	Yes	Yes
167780	Asaley	Reference	alkylator	Subtree 3	No	Yes
112166	Cucurbitacin K	Ayurveda	Cucurbitae family	Subtree 3	No	Yes
119875	Cisplatin	Reference	alkylator	Subtree 3	No	Yes
102816	5-azacytidine	Reference	DNA methyltransferase inhibitor	Subtree 3	No	Yes
91874	Emberine	Ayurveda	Embelia Ribes (False black pepper)	Subtree 3	No	Yes
79037	CCNU	Reference	alkylator	Subtree 3	No	No
95441	Methyl-CCNU	Reference	alkylator	Subtree 3	No	No
113497	Gedunine	Ayurveda	Azadirachta indica (Neem)	Subtree 3	No	No
652892	Butein	Ayurveda	Butea monosperma (Palash)	Subtree 3	No	No
731920	Calendulaglycoside B-6'-O-butyl ester	Ayurveda	Calendelia officinalis (Pot marigold)	Subtree 3	No	No
643023	Alpha-Phenyl-2,5-dimethoxy-alpha-cinnamonitrile	Ayurveda	Cinnamonum (Cinnamon)	Subtree 3	No	No
643769	O-Bromo-alpha-benzoyl cinnamonitrile	Ayurveda	Cinnamonum (Cinnamon)	Subtree 3	No	No
742021	Curcumin tri adamantylaminoethylcarbonate	Ayurveda	Curcuma genus (Turmeric)	Subtree 3	No	No
705537	Daturaolone	Ayurveda	Datura metel (Datura)	Subtree 3	No	No
271674	Carboxyphthalatoplatinum	Reference	alkylator	Subtree 3	No	No
365798	Piceatannol	Ayurveda	Vitis vinifera (Grapes)	Subtree 3	No	No
674038	Gallocatechin	Ayurveda	Punica granatum (Pomegranate)	Subtree 3	No	No
383468	Andrographolide	Ayurveda	Andrographis Paniculata (Green chiretta)	Subtree 3	No	No
303812	Aphidicolin glycinate	Reference	DNA polymerase inhibitor	Subtree 3	No	No
133100	Rifamycin SV	Reference	inhibit DNA-dependent RNA polymerase	Subtree 3	No	No
83265	S-trityl-L-cysteine	Reference	mitotic inhibitor	Subtree 3	No	No
104801	Cytembena	Reference	antimetabolite	Subtree 3	No	No
163501	AT-125 (acivicin)	Reference	antimetabolite	Subtree 3	No	No
19893	5-fluorouracil	Reference	antimetabolite	Subtree 3	No	No
126771	Dichloroallyl lawsone	Reference	antimetabolite	Subtree 3	No	No
368390	DUP785 (brequinar)	Reference	antimetabolite	Subtree 3	No	No
7616	Aconitic acid	Ayurveda	Saccharum officinarum (sugarcane)	Subtree 3	No	No
32982	Curcumin	Ayurveda	Curcuma genus (Turmeric)	Subtree 3	No	No
237020	Largomycin	Reference	not defined	Subtree 4	Yes	Yes
326231	L-Buthionine sulfoximine	Reference	not defined	Subtree 4	No	No
Colors indicate an agreement or a discrepancy between the clustering of the logGI50 vs logLC50 and logTGI values for the INP and reference compounds listed in Table 1.
Plant Name/Reference Product Mechanism: indicated the main mechanism of action of reference products and taxonomy for Ayurvedic compounds. More than one plant may contain the compound of interest.
Cmpd: compound
logGI50 Dendrogram Subtree: shows subtree assignment of an INP or reference compound based on the clustering of logGI50 values.
Same subtree based on logLC50 vs logGI50: indicates whether an INP or a reference compound showed a similar clustering with other INPs and compounds based on logLC50 values and was assigned to the subtree with the same number as compared to the subtree assignment based on logGI50 values.
Same subtree based on TGI vs logGI50: indicates whether an INP or a reference compound showed a similar clustering with other INPs and compounds based on the total growth inhibition (TGI) values and was assigned to the subtree with the same number as compared to the subtree assignment based on logGI50 values.
The product of the Ricinus communis (NSC 15384) was not included in the clustering analysis as its concentration units were different from those for other INPs.
Clustering based on logGI50 is presented graphically in Figure 2 and Supplementary Figure 1. Clustering based on logLC50 and TGI is presented in Supplementary Figures 2 and 3, respectively.
